# Supplementary material for: Decoding Resistin Gene Polymorphisms: Implications for Lung Cancer Risk and Clinical Outcomes of Platinum-Based Chemotherapy
Source: Biomedicines. 2025 Jan 24;13(2):291. doi: 10.3390/biomedicines13020291 (PMC11852191; doi:10.3390/biomedicines13020291)
Supplement: Supplementary file 1 [file biomedicines-13-00291-s001.zip]

Archive with 1 entries (1 files):
- biomedicines-3385178-supplementary.pdf
